# Supplementary material for: An Impedance-Based Immunosensor for the Detection of Ovalbumin in White Wine
Source: Biosensors (Basel). 2023 Jun 22;13(7):669. doi: 10.3390/bios13070669 (PMC10377481; doi:10.3390/bios13070669)
Supplement: Supplementary file 1 [file biosensors-13-00669-s001.zip]

Archive with 1 entries (1 files):
- biosensors-2431949-supplementary.pdf
